# Supplementary material for: Effects of Spiro-Cyclohexane Substitution of Nitroxyl Biradicals on Dynamic Nuclear Polarization
Source: Molecules. 2022 May 19;27(10):3252. doi: 10.3390/molecules27103252 (PMC9143461; doi:10.3390/molecules27103252)
Supplement: Supplementary file 1 [file molecules-27-03252-s001.zip]

Archive with 1 entries (1 files):
- molecules-1734503-supplementary.pdf
